# Supplementary material for: wgd v2: a suite of tools to uncover and date ancient polyploidy and whole-genome duplication
Source: Bioinformatics. 2024 Apr 17;40(5):btae272. doi: 10.1093/bioinformatics/btae272 (PMC11078771; doi:10.1093/bioinformatics/btae272)
Supplement: btae272_Supplementary_Data [file btae272_supplementary_data.zip]

Archive with 2 entries (2 files):
- FigureS1-min.jpg
- wgd_v2_Supplementary_Materials.docx
